# Supplementary material for: A Next-Generation Adenoviral Vaccine Elicits Mucosal and Systemic Immunogenicity and Reduces Viral Shedding after SARS-CoV-2 Challenge in Nonhuman Primates
Source: Vaccines (Basel). 2024 Jan 27;12(2):132. doi: 10.3390/vaccines12020132 (PMC10893453; doi:10.3390/vaccines12020132)
Supplement: Supplementary file 1 [file vaccines-12-00132-s001.zip]

Archive with 1 entries (1 files):
- vaccines-2831518-supplementary.pdf
